# Supplementary material for: Response Variability to Drug Testing in Two Models of Chemically Induced Colitis
Source: Int J Mol Sci. 2023 Mar 29;24(7):6424. doi: 10.3390/ijms24076424 (PMC10094987; doi:10.3390/ijms24076424)
Supplement: Supplementary file 1 [file ijms-24-06424-s001.zip]

Archive with 1 entries (1 files):
- ijms-2296622-supplementary.pdf
